# Supplementary material for: A Pseudovirus Nanoparticle-Based Trivalent Rotavirus Vaccine Candidate Elicits High and Cross P Type Immune Response
Source: Pharmaceutics. 2022 Jul 30;14(8):1597. doi: 10.3390/pharmaceutics14081597 (PMC9413348; doi:10.3390/pharmaceutics14081597)
Supplement: Supplementary file 1 [file pharmaceutics-14-01597-s001.zip]

Archive with 1 entries (1 files):
- pharmaceutics-1825995-supplementary.pdf
